# Supplementary material for: Elevated circulating follistatin associates with an increased risk of type 2 diabetes
Source: Nat Commun. 2021 Nov 10;12:6486. doi: 10.1038/s41467-021-26536-w (PMC8580990; doi:10.1038/s41467-021-26536-w)
Supplement: Supplementary file 4 — Source Data [file 41467_2021_26536_MOESM4_ESM.xlsx]

## Sheet: Figure 2c
Treatment	[Glycerol](mM)
No Treatment Control	0.475042
No Treatment Control	0.494714
No Treatment Control	0.416025
100 nM Insulin	0.219303
100 nM Insulin	0.203566
100 nM Insulin	0.223238
100 nM Insulin + 0.3 ug/mL Follistatin	0.273238
100 nM Insulin + 0.3 ug/mL Follistatin	0.266844
100 nM Insulin + 0.3 ug/mL Follistatin	0.309795
100 nM Insulin + 3 ug/mL Follistatin	0.376643
100 nM Insulin + 3 ug/mL Follistatin	0.400288
100 nM Insulin + 3 ug/mL Follistatin	0.374521
100 nM Insulin + 30 ug/mL Follistatin	0.408156
100 nM Insulin + 30 ug/mL Follistatin	0.41996
100 nM Insulin + 30 ug/mL Follistatin	0.530124

## Sheet: Figure 4
		EXPERIMENT 1			2018-04-25
			Glucagon + Forskolin
			FST levels from ELISA				Protein concentration per sample				Normalized values (dilution factor 5)
			1816.48	1896.87	2066.59		0.379	0.433	0.378		958.567	876.154	1093.43		Relative values
			2209.5	1709.3	2120.18		0.422	0.428	0.41		1047.16	798.737	1034.23		Glucagon + Forskolin
			1566.38	1602.11			0.458	0.461			684.009	695.058			CMV-XL4	1 to 0	1 to 3	CMV-XL4	1 to 0	1 to 3
			1584.25	1521.72			0.385	0.459			822.985	663.059			1.06914	0.917918	0.954487	1.11097	1.22657	1.47716
			1396.67	1825.42			0.442	0.414			631.977	881.843			1.16795	0.704876	1.09941	0.966767	1.15856	1.52087
			1727.16	1745.03			0.442	0.419			781.521	832.948			0.762911	0.871671	0.977221	0.922258	1.28601	1.43853
			1762.89	1807.55			0.412	0.391			855.772	924.579				no treatment			Disruptor
			1986.2	1959.4			0.403	0.369			985.705	1062.01
			Glucagon + Forskolin + Insulin
			FST levels from ELISA								Normalized values (dilution factor 5)
			1646.77	1807.55	1575.31		0.409	0.42	0.404		805.267	860.739	779.858
			1468.13	1843.28	1709.3		0.428	0.419	0.422		686.04	879.847	810.093		Relative values
			1611.04	1798.62			0.462	0.465			697.421	773.6			Glucagon + Forskolin + Insulin
			1539.58	1727.16			0.46	0.474			669.384	728.76			CMV-XL4	1 to 0	1 to 3	CMV-XL4	1 to 0	1 to 3
			1512.79	1745.03			0.472	0.416			641.012	838.955			1.10375	0.917498	1.18094	1.10802	1.05653	1.05754
			1539.58	1709.3			0.467	0.462			659.351	739.955			0.940327	0.878608	1.00444	0.974222	0.931853	0.982103
			1736.09	1807.55			0.403	0.497			861.585	727.385			0.955926	0.903745	1.17978	0.917754	0.916022	1.02018
			1637.84	1843.28			0.447	0.439			732.814	839.763				no treatment			Disruptor
		EXPERIMENT 2			2018-05-10
			Glucagon + Forskolin
			FST levels from ELISA				Protein concentration per sample				Normalized values (dilution factor 5)
			1471.94	1047.38	1291.82		0.295	0.259	0.3		997.923	808.789	861.215		Relative values
			1639.19	1124.57	1330.42		0.265	0.336	0.28		1237.12	669.389	950.299		Glucagon + Forskolin
			1883.63	1266.09			0.303	0.341			1243.32	742.576			CMV-XL4	1 to 0	1 to 3	CMV-XL4	1 to 0	1 to 3
			1819.3	1266.09			0.285	0.365			1276.7	693.749			0.860684	1.10112	0.511442	0.953675	1.00725	1.33497
			1690.65	1343.28			0.326	0.38			1037.21	706.992			1.06699	0.894565	0.734785	1.05794	1.03746	1.22697
			970.191	1369.01			0.341	0.376			569.027	728.199			1.07233	0.490771	0.697561	0.988381	1.2021	1.35389
			1227.5	1497.67			0.414	0.355			592.993	843.756				no treatment			Disruptor
			1124.57	1227.5			0.264	0.262			851.95	937.02
			Glucagon + Forskolin + Insulin
			FST levels from ELISA				Protein concentration per sample				Normalized values (dilution factor 5)
			2436.83	1613.46	1523.4		0.418	0.353	0.386		1165.95	914.139	789.325		Relative values
			2256.72	1407.61	1587.72		0.422	0.343	0.378		1069.54	820.764	840.066		Glucagon + Forskolin + Insulin
			2372.51	1845.03			0.449	0.385			1056.8	958.457			CMV-XL4	1 to 0	1 to 3	CMV-XL4	1 to 0	1 to 3
			1883.63	2063.74			0.443	0.353			850.396	1169.26			1.06244	0.7749	0.724075	0.835106	0.87736	0.71867
			1986.55	1793.57			0.405	0.416			981.012	862.293			0.974585	0.89392	0.904587	0.975205	0.911296	0.803118
			2243.85	1845.03			0.413	0.412			1086.61	895.646			0.962976	0.990145	0.832984	1.18969	0.827369	0.854745
			1716.38	1626.32			0.432	0.4			794.619	813.16				no treatment			Disruptor
			2025.14	1356.15			0.408	0.384			992.718	706.328

## Sheet: Suppl Fig 5
	area	perim	IntDesn
1	34.3284	54.2714	46.7509	1
2	25.6637	39.3782	24.7792	1
3	9.09091	25.8905	5.22006	1
4	17.9487	37.511	20.9589	1
5	18.9474	31.3984	23.544	1
6	24.4898	45.4106	35.8919	1
7	18.4211	35.7702	30.5336	1
8	27.4194	47.0646	19.0722	1
9	20.3704	38.7931	27.3002	1
10	53.0612	60.7543	34.897	1
11	27.6316	46.5138	54.1391	1
12	39.4737	57.156	31.2914	1
13	29.8701	38.9302	28.1959	1
14	12.7119	31.3517	15.864	1
15	17.284	36.4685	13.0619	1
16	37.1429	56.2316	39.8533	1
17	30.3571	30.7348	42.3868	1
18	14.3836	31.1234	8.43211	1
19	44.2857	60.1547	38.0432	1
20	23.913	39.2523	22.8673	1
21	18.4615	34.3634	20.4781	1
22	20.6897	42.8058	23.4629	1
23	20.6897	34.2466	23.1628	1
24	51.6129	65.2749	56.208	1
25	25.641	31.6409	34.5873	1
26	18.1818	33.8043	16.8981	1
27	48.9362	64.5585	59.7222	1
28	43.4783	59.2807	42.3392	1
29	21.2766	36.687	25.8721	1
30	30.137	31.6547	12.3466	1
31	21.3115	36.6816	54.7386	1
32	26.7857	43.1774	20.8333	1
33	67.7419	74.1228	90.0229	1
34	7.25806	22.5985	8.38868	1
35	32.8571	49.4806	44.9485	1
36	38.7755	52.2246	52.1912	1
37	32.6531	49.0466	34.2629	1
38	46.5116	69.7422	60.8122	2
39	55.7377	68.196	66.374	2
40	89.5833	89.1435	98.6515	2
41	21.0526	35.1521	12.9064	2
42	35.9375	54.878	31.2417	2
43	47.0588	62.3246	48.5888	2
44	32.8947	49.2485	24.563	2
45	39.0625	57.0552	45.8844	2
46	13.1148	17.2185	19.0447	2
47	36.7347	54.7235	45.4545	2
48	35.2941	49.5308	38.4674	2
49	31.1475	44.5554	44.3986	2
50	60	61.0887	21.1961	2
51	22.5564	34.7477	24.374	2
52	39.6552	59.9789	38.6385	2
53	29.1339	48.7615	31.3633	2
54	27.027	34.2035	30.3318	2
55	14.8148	27.1222	13.9286	2
56	45.2381	61.761	56.7953	2
57	66.0714	74.2457	69.6629	2
58	83.3333	85.989	86.5591	2
59	50.9434	56.6092	48.8924	2
60	17.931	33.9023	20.9064	2
61	15.8621	34.9029	17.9825	2
62	26.1905	35.915	50.8292	2
63	14.0187	31.4159	12.555	2
64	21.2963	39.9408	26.0012	2
65	18.4466	39.6928	22.8255	2
66	31.25	51.5385	29.3763	2
67	47.3684	60.8205	46.5147	2
68	23.6364	40.2954	13.728	2
69	55.5556	54.2597	60.7745	2
70	26.0417	42.8148	27.6322	2
71	20.5128	27.2016	24.3243	2
72	22.449	27.2257	28.7168	2
73	20.6522	27.6776	29.2832	2
74	16.9492	36.5261	33.7379	2
75	36.4583	55.2999	56.5925	2
76	35.8491	52.1231	49.1237	2
77	70.8333	78.9157	86.0366	2
78	32.8358	51.7647	37.4647	2
79	38.3333	54.4355	62.3959	2
80	54.2373	71.8919	73.4772	2
81	70.2703	74.837	80.7137	2
82	46.875	60.4366	54.0379	2
83	18.0723	36.9565	15.1313	2
84	22.8916	44.4946	18.4709	2
85	32.1739	47.7477	75.1004	2
86	36	55.2326	41.7883	2
87	36.9565	48.4536	34.2452	2
88	45.3125	59.3536	49.2079	2
89	27.5862	37.1041	40.8941	2
90	44.8276	43.2881	82.906	2
91	42.3077	46.2489	23.7832	2
92	28.0488	44.8246	54.2475	2
93	22.807	36.2888	12.8753	2
94	39.1304	56.0803	56.5737	2
95	62.5	63.7895	34.0659	2
96	22.3881	45.3092	17.5579	2
97	32.0513	56.721	22.7676	2
98	77.4194	89.3891	88.127	3
99	32.3529	57.7982	33.4207	3
100	61.5385	82	72.7191	3
101	80	83.8571	92.8161	3
102	60.6061	79.9687	77.4078	3
103	58.6957	79.8246	79.4852	3
104	61.0169	80.6941	72.0065	3
105	73.913	88.0155	78.3527	3
106	89.2857	94.4068	90.3846	3
107	79.3103	89.8026	84.1026	3
108	76.9231	93.0556	94.1573	3
109	63.6364	83.2551	72.9855	3
110	84.6154	90.1774	95.0453	3
111	76	88.3513	85.1546	3
112	32.7869	59.2849	39.6783	3
113	60.7143	78.4431	58.6906	3
114	70	78.8148	85.0932	3
115	55.5556	72.1672	58.623	3
116	41.9355	59.7497	48.8372	3
117	44.9275	69.2719	55.912	3
118	82.3529	94.3867	86.1486	3
119	65.7143	79.878	72.2222	3
120	85.2941	92.9664	78.1288	3
121	27.451	51.1194	34.6051	3
122	51.2821	72.3796	65.2332	3
123	88.8889	92.6975	95.9361	3
124	65.7143	80.7692	70.088	3
125	53.125	75.039	61.302	3
126	62.1622	79.3605	73.4899	3
127	62.5	76.4388	75.5961	3
128	37.1795	51.3995	49.4243	3
129	43.1034	65.493	49.5822	3
130	53.1915	72.4317	74.2588	3
131	47.7612	66.0999	80.8748	3
132	43.4211	64.7059	23.2429	3
133	69.7674	75.467	91.3213	3
134	50.7937	72.6554	19.1439	3
135	53.8462	71.813	16.1441	3
136	65.9091	79.9472	50.9641	3
137	63.8889	80.924	70.7846	3
138	30.5556	55.3684	34.1158	3
139	65.3333	81.4508	29.623	3
140	68	83.1088	81.0626	3
141	86.4865	93.0535	54.4678	3
142	30.8642	52.2472	75.0526	3
143	105.455	107.545	66.086	3
144	56.6038	74.0831	73.5411	3
145	55.0562	76.1012	70.502	3
146	50	73.3232	62.8783	3
147	78.125	89.7106	86.0465	3
148	58.3333	75.7079	70.6371	3
149	44.7368	74.5429	60.0846	3
150	37.5	62.9261	39.6783	3
151	53.4884	73.207	69.6185	3
152	73.3333	86.7987	83.1019	3
153	70	83.6634	81.8356	3
154	81.0811	90.8563	86.5815	3
